# Supplementary material for: Refinement of Computational Access to Molecular Physicochemical Properties: From Ro5 to bRo5
Source: J Med Chem. 2022 Sep 12;65(18):12068–83. doi: 10.1021/acs.jmedchem.2c00774 (PMC9511483; doi:10.1021/acs.jmedchem.2c00774)
Supplement: Supplementary file 2 — jm2c00774_si_002.csv [file jm2c00774_si_002.csv]

Molecule	SMILES	Lipinski Classification	Category	Use
CMP 98	CC1=C(C2=CC=C(CNC([C@@H]3C[C@H](O)CN3C([C@H](C(C)(C)C)NC(COCCOCCOCCOCCOCCOCC(N[C@@H](C(C)(C)C)C(N4[C@H](C(NCC5=CC=C(C6=C(C)N=CS6)C=C5)=O)C[C@H](O)C4)=O)=O)=O)=O)=O)C=C2)SC=N1	bRo5	PROTAC	2D/3D investigation
Pomalidomide	NC1=CC=CC2=C1C(=O)N([C@H]1CCC(=O)NC1=O)C2=O	Ro5	E3 ligand	2D/3D investigation
Saquinavir	CC(C)(C)NC(=O)C1CC2CCCCC2CN1CC(C(CC3=CC=CC=C3)NC(=O)C(CC(=O)N)NC(=O)C4=NC5=CC=CC=C5C=C4)O	bRo5	Oral bRo5	2D/3D investigation
Caffeine	CN1C=NC2=C1C(=O)N(C)C(=O)N2C	Ro5	Original Clark 1999	TPSA/3D PSA matching
Coumarin	O=C1OC2=CC=CC=C2C=C1	Ro5	Original Clark 1999	TPSA/3D PSA matching
Testosterone	C[C@]12CC[C@H]3[C@@H](CCC4=CC(=O)CC[C@]34C)[C@@H]1CC[C@@H]2O	Ro5	Original Clark 1999	TPSA/3D PSA matching
Theophylline	CN1C2=C(NC=N2)C(=O)N(C)C1=O	Ro5	Original Clark 1999	TPSA/3D PSA matching
Acetaminophen	CC(=O)NC1=CC=C(O)C=C1	Ro5	Original Clark 1999	TPSA/3D PSA matching
Bromazepam	BrC1=CC=C2NC(=O)CN=C(C3=CC=CC=N3)C2=C1	Ro5	Original Clark 1999	TPSA/3D PSA matching
Chlorothiazide	NS(=O)(=O)C1=CC2=C(NC=NS2(=O)=O)C=C1Cl	Ro5	Original Clark 1999	TPSA/3D PSA matching
Diazepam	CN1C2=CC=C(Cl)C=C2C(=NCC1=O)C1=CC=CC=C1	Ro5	Original Clark 1999	TPSA/3D PSA matching
Foscarnet	OC(=O)P(O)(O)=O	Ro5	Original Clark 1999	TPSA/3D PSA matching
Hydrochlorothiazide	NS(=O)(=O)C1=CC2=C(NCNS2(=O)=O)C=C1Cl	Ro5	Original Clark 1999	TPSA/3D PSA matching
Lamotrigine	NC1=NN=C(C(N)=N1)C1=CC=CC(Cl)=C1Cl	Ro5	Original Clark 1999	TPSA/3D PSA matching
Lormetazepam	CN1C2=CC=C(Cl)C=C2C(=NC(O)C1=O)C1=CC=CC=C1Cl	Ro5	Original Clark 1999	TPSA/3D PSA matching
Nordiazepam	ClC1=CC=C2NC(=O)CN=C(C3=CC=CC=C3)C2=C1	Ro5	Original Clark 1999	TPSA/3D PSA matching
Oxazepam	OC1N=C(C2=CC=CC=C2)C2=CC(Cl)=CC=C2NC1=O	Ro5	Original Clark 1999	TPSA/3D PSA matching
Phenazone	CN1N(C(=O)C=C1C)C1=CC=CC=C1	Ro5	Original Clark 1999	TPSA/3D PSA matching
Progesterone	CC(=O)[C@H]1CC[C@H]2[C@@H]3CCC4=CC(=O)CC[C@]4(C)[C@H]3CC[C@]12C	Ro5	Original Clark 1999	TPSA/3D PSA matching
Salicylic Acid	OC(=O)C1=CC=CC=C1O	Ro5	Original Clark 1999	TPSA/3D PSA matching
Clonidine	ClC1=CC=CC(Cl)=C1NC1=NCCN1	Ro5	Original Clark 1999	TPSA/3D PSA matching
Corticosterone	C[C@]12C[C@H](O)[C@H]3[C@@H](CCC4=CC(=O)CC[C@]34C)[C@@H]1CC[C@@H]2C(=O)CO	Ro5	Original Clark 1999	TPSA/3D PSA matching
Dexamethasone	C[C@@H]1C[C@H]2[C@@H]3CCC4=CC(=O)C=C[C@]4(C)[C@@]3(F)[C@@H](O)C[C@]2(C)[C@@]1(O)C(=O)CO	Ro5	Original Clark 1999	TPSA/3D PSA matching
Guanabenz	NC(N)=N\N=C\C1=C(Cl)C=CC=C1Cl	Ro5	Original Clark 1999	TPSA/3D PSA matching
Hydrocortisone	C[C@]12C[C@H](O)[C@H]3[C@@H](CCC4=CC(=O)CC[C@]34C)[C@@H]1CC[C@]2(O)C(=O)CO	Ro5	Original Clark 1999	TPSA/3D PSA matching
Methylprednisolone	C[C@H]1C[C@H]2[C@@H]3CC[C@](O)(C(=O)CO)[C@@]3(C)C[C@H](O)[C@@H]2[C@@]2(C)C=CC(=O)C=C12	Ro5	Original Clark 1999	TPSA/3D PSA matching
Metolazone	CC1NC2=CC(Cl)=C(C=C2C(=O)N1C1=CC=CC=C1C)S(N)(=O)=O	Ro5	Original Clark 1999	TPSA/3D PSA matching
Ondansetron	CN1C2=C(C3=CC=CC=C13)C(=O)C(CN1C=CN=C1C)CC2	Ro5	Original Clark 1999	TPSA/3D PSA matching
Phenytoin	O=C1NC(=O)C(N1)(C1=CC=CC=C1)C1=CC=CC=C1	Ro5	Original Clark 1999	TPSA/3D PSA matching
Prednisolone	C[C@]12C[C@H](O)[C@H]3[C@@H](CCC4=CC(=O)C=C[C@]34C)[C@@H]1CC[C@]2(O)C(=O)CO	Ro5	Original Clark 1999	TPSA/3D PSA matching
Propylthiouracil	CCCC1=CC(=O)NC(=S)N1	Ro5	Original Clark 1999	TPSA/3D PSA matching
Tenidap	NC(=O)N1C(O)=C(C(=O)C2=CC=CS2)C2=CC(Cl)=CC=C12	Ro5	Original Clark 1999	TPSA/3D PSA matching
Tranexamic Acid	NC[C@H]1CC[C@@H](CC1)C(O)=O	Ro5	Original Clark 1999	TPSA/3D PSA matching
Acetylsalicylic Acid	CC(=O)OC1=CC=CC=C1C(O)=O	Ro5	Original Clark 1999	TPSA/3D PSA matching
Captopril	C[C@H](CS)C(=O)N1CCC[C@H]1C(O)=O	Ro5	Original Clark 1999	TPSA/3D PSA matching
Ciprofloxacin	OC(=O)C1=CN(C2CC2)C2=CC(N3CCNCC3)=C(F)C=C2C1=O	Ro5	Original Clark 1999	TPSA/3D PSA matching
Gabapentin	NCC1(CC(O)=O)CCCCC1	Ro5	Original Clark 1999	TPSA/3D PSA matching
Naproxen	COC1=CC2=CC=C(C=C2C=C1)[C@H](C)C(O)=O	Ro5	Original Clark 1999	TPSA/3D PSA matching
Norfloxacin	CCN1C=C(C(O)=O)C(=O)C2=CC(F)=C(C=C12)N1CCNCC1	Ro5	Original Clark 1999	TPSA/3D PSA matching
Sorivudine	OC[C@H]1O[C@H]([C@@H](O)[C@@H]1O)N1C=C(\C=C\Br)C(=O)NC1=O	Ro5	Original Clark 1999	TPSA/3D PSA matching
Tiacrilast	CSC1=CC=C2N=CN(\C=C\C(O)=O)C(=O)C2=C1	Ro5	Original Clark 1999	TPSA/3D PSA matching
Trovafloxacin	N[C@H]1[C@@H]2CN(C[C@H]12)C1=C(F)C=C2C(=O)C(=CN(C3=CC=C(F)C=C3F)C2=N1)C(O)=O	Ro5	Original Clark 1999	TPSA/3D PSA matching
Zidovudine	CC1=CN([C@H]2C[C@H](N=[N+]=[N-])[C@@H](CO)O2)C(=O)NC1=O	Ro5	Original Clark 1999	TPSA/3D PSA matching
Amoxicillin	CC1(C)S[C@@H]2[C@H](NC(=O)[C@H](N)C3=CC=C(O)C=C3)C(=O)N2[C@H]1C(O)=O	Ro5	Original Clark 1999	TPSA/3D PSA matching
Bupropion	CC(NC(C)(C)C)C(=O)C1=CC=CC(Cl)=C1	Ro5	Original Clark 1999	TPSA/3D PSA matching
Cephalexin	CC1=C(N2[C@H](SC1)[C@H](NC(=O)[C@H](N)C1=CC=CC=C1)C2=O)C(O)=O	Ro5	Original Clark 1999	TPSA/3D PSA matching
Desipramine	CNCCCN1C2=CC=CC=C2CCC2=CC=CC=C12	Ro5	Original Clark 1999	TPSA/3D PSA matching
Ibuprofen	CC(C)CC1=CC=C(C=C1)C(C)C(O)=O	Ro5	Original Clark 1999	TPSA/3D PSA matching
Imipramine	CN(C)CCCN1C2=CC=CC=C2CCC2=CC=CC=C12	Ro5	Original Clark 1999	TPSA/3D PSA matching
Ketoprofen	CC(C(O)=O)C1=CC=CC(=C1)C(=O)C1=CC=CC=C1	Ro5	Original Clark 1999	TPSA/3D PSA matching
Loracarbef	N[C@@H](C(=O)N[C@H]1[C@H]2CCC(Cl)=C(N2C1=O)C(O)=O)C1=CC=CC=C1	Ro5	Original Clark 1999	TPSA/3D PSA matching
Olsalazine	OC(=O)C1=CC(=CC=C1O)\N=N\C1=CC=C(O)C(=C1)C(O)=O	Ro5	Original Clark 1999	TPSA/3D PSA matching
Prazosin	COC1=CC2=NC(=NC(N)=C2C=C1OC)N1CCN(CC1)C(=O)C1=CC=CO1	Ro5	Original Clark 1999	TPSA/3D PSA matching
Quinidine	COC1=CC2=C(C=CN=C2C=C1)[C@H](O)[C@H]1C[C@@H]2CCN1C[C@@H]2C=C	Ro5	Original Clark 1999	TPSA/3D PSA matching
Terazosin	COC1=CC2=NC(=NC(N)=C2C=C1OC)N1CCN(CC1)C(=O)C1CCCO1	Ro5	Original Clark 1999	TPSA/3D PSA matching
Terbutaline	CC(C)(C)NCC(O)C1=CC(O)=CC(O)=C1	Ro5	Original Clark 1999	TPSA/3D PSA matching
Warfarin	CC(=O)CC(C1=CC=CC=C1)C1=C(O)C2=CC=CC=C2OC1=O	Ro5	Original Clark 1999	TPSA/3D PSA matching
Ziprasidone	ClC1=CC2=C(CC(=O)N2)C=C1CCN1CCN(CC1)C1=NSC2=CC=CC=C12	Ro5	Original Clark 1999	TPSA/3D PSA matching
Chloramphenicol	OC[C@@H](NC(=O)C(Cl)Cl)[C@H](O)C1=CC=C(C=C1)[N+]([O-])=O	Ro5	Original Clark 1999	TPSA/3D PSA matching
Doxorubicin	COC1=CC=CC2=C1C(=O)C1=C(O)C3=C(C[C@](O)(C[C@@H]3O[C@H]3C[C@H](N)[C@H](O)[C@H](C)O3)C(=O)CO)C(O)=C1C2=O	Ro5	Original Clark 1999	TPSA/3D PSA matching
Etoposide	COC1=CC(=CC(OC)=C1O)[C@H]1[C@@H]2[C@H](COC2=O)[C@H](O[C@@H]2O[C@@H]3CO[C@@H](C)O[C@H]3[C@H](O)[C@H]2O)C2=CC3=C(OCO3)C=C12	Ro5	Original Clark 1999	TPSA/3D PSA matching
Fluconazole	OC(CN1C=NC=N1)(CN1C=NC=N1)C1=CC=C(F)C=C1F	Ro5	Original Clark 1999	TPSA/3D PSA matching
Furosemide	NS(=O)(=O)C1=CC(C(O)=O)=C(NCC2=CC=CO2)C=C1Cl	Ro5	Original Clark 1999	TPSA/3D PSA matching
Ganciclovir	NC1=NC(=O)C2=C(N1)N(COC(CO)CO)C=N2	Ro5	Original Clark 1999	TPSA/3D PSA matching
Lactulose	OC[C@H]1O[C@](O)(CO)[C@@H](O)[C@@H]1O[C@@H]1O[C@H](CO)[C@H](O)[C@H](O)[C@H]1O	Ro5	Original Clark 1999	TPSA/3D PSA matching
Mannitol	OC[C@@H](O)[C@@H](O)[C@H](O)[C@H](O)CO	Ro5	Original Clark 1999	TPSA/3D PSA matching
Phenoxymethylpenicillinic Acid	CC1(C)S[C@@H]2[C@H](NC(=O)COC3=CC=CC=C3)C(=O)N2[C@H]1C(O)=O	Ro5	Original Clark 1999	TPSA/3D PSA matching
Scopolamine	CN1[C@H]2C[C@@H](C[C@@H]1[C@H]1O[C@@H]21)OC(=O)[C@H](CO)C1=CC=CC=C1	Ro5	Original Clark 1999	TPSA/3D PSA matching
Trimethoprim	COC1=CC(CC2=CN=C(N)N=C2N)=CC(OC)=C1OC	Ro5	Original Clark 1999	TPSA/3D PSA matching
Valproic Acid	CCCC(CCC)C(O)=O	Ro5	Original Clark 1999	TPSA/3D PSA matching
Acrivastine	CC1=CC=C(C=C1)C(=C/CN1CCCC1)\C1=CC=CC(\C=C\C(O)=O)=N1	Ro5	Original Clark 1999	TPSA/3D PSA matching
Felodipine	CCOC(=O)C1=C(C)NC(C)=C(C1C1=CC=CC(Cl)=C1Cl)C(=O)OC	Ro5	Original Clark 1999	TPSA/3D PSA matching
Nadolol	CC(C)(C)NCC(O)COC1=CC=CC2=C1C[C@H](O)[C@H](O)C2	Ro5	Original Clark 1999	TPSA/3D PSA matching
Pindolol	CC(C)NCC(O)COC1=C2C=CNC2=CC=C1	Ro5	Original Clark 1999	TPSA/3D PSA matching
Propranolol	CC(C)NCC(O)COC1=CC=CC2=CC=CC=C12	Ro5	Original Clark 1999	TPSA/3D PSA matching
Sotalol	CC(C)NCC(O)C1=CC=C(NS(C)(=O)=O)C=C1	Ro5	Original Clark 1999	TPSA/3D PSA matching
Sulfasalazine	OC(=O)C1=CC(=CC=C1O)\N=N\C1=CC=C(C=C1)S(=O)(=O)NC1=CC=CC=N1	Ro5	Original Clark 1999	TPSA/3D PSA matching
Sulpiride	CCN1CCCC1CNC(=O)C1=CC(=CC=C1OC)S(N)(=O)=O	Ro5	Original Clark 1999	TPSA/3D PSA matching
Sumatriptan	CNS(=O)(=O)CC1=CC=C2NC=C(CCN(C)C)C2=C1	Ro5	Original Clark 1999	TPSA/3D PSA matching
Cefatrizine	N[C@@H](\C(O)=N\[C@H]1[C@H]2SCC(CSC3=CN=NN3)=C(N2C1=O)C(O)=O)C1=CC=C(O)C=C1	Ro5	Original Clark 1999	TPSA/3D PSA matching
Cimetidine	CN\C(NCCSCC1=C(C)NC=N1)=N\C#N	Ro5	Original Clark 1999	TPSA/3D PSA matching
Diltiazem	COC1=CC=C(C=C1)[C@@H]1SC2=CC=CC=C2N(CCN(C)C)C(=O)[C@@H]1OC(C)=O	Ro5	Original Clark 1999	TPSA/3D PSA matching
Gentamicin	CNC(C)C1CCC(N)C(OC2C(N)CC(N)C(OC3OCC(C)(O)C(NC)C3O)C2O)O1	Ro5	Original Clark 1999	TPSA/3D PSA matching
Practolol	CC(C)NCC(O)COC1=CC=C(NC(C)=O)C=C1	Ro5	Original Clark 1999	TPSA/3D PSA matching
Timolol Maleate	CC(C)(C)NC[C@H](O)COC1=NSN=C1N1CCOCC1	Ro5	Original Clark 1999	TPSA/3D PSA matching
Alprenolol	CC(C)NCC(O)COC1=CC=CC=C1CC=C	Ro5	Original Clark 1999	TPSA/3D PSA matching
Atenolol	CC(C)NCC(O)COC1=CC=C(CC(N)=O)C=C1	Ro5	Original Clark 1999	TPSA/3D PSA matching
Bumetanide	CCCCNC1=CC(=CC(=C1OC1=CC=CC=C1)S(N)(=O)=O)C(O)=O	Ro5	Original Clark 1999	TPSA/3D PSA matching
Ceftriaxone	CO\N=C(/C(=O)N[C@H]1[C@H]2SCC(CSC3=NC(=O)C(=O)NN3C)=C(N2C1=O)C(O)=O)C1=CSC(N)=N1	Ro5	Original Clark 1999	TPSA/3D PSA matching
Cefuroxime	CO\N=C(\C(=O)N[C@H]1[C@H]2SCC(COC(N)=O)=C(N2C1=O)C(O)=O)C1=CC=CO1	Ro5	Original Clark 1999	TPSA/3D PSA matching
Cromolyn	OC(COC1=CC=C2OC(=CC(=O)C2=C1)C(O)=O)COC1=C2C(=O)C=C(OC2=CC=C1)C(O)=O	Ro5	Original Clark 1999	TPSA/3D PSA matching
Enalaprilat	C[C@H](N[C@@H](CCC1=CC=CC=C1)C(O)=O)C(=O)N1CCC[C@H]1C(O)=O	Ro5	Original Clark 1999	TPSA/3D PSA matching
Fluvastatin	CC(C)N1C(\C=C\[C@H](O)C[C@H](O)CC(O)=O)=C(C2=CC=CC=C12)C1=CC=C(F)C=C1	Ro5	Original Clark 1999	TPSA/3D PSA matching
Labetalol	CC(CCC1=CC=CC=C1)NCC(O)C1=CC=C(O)C(=C1)C(N)=O	Ro5	Original Clark 1999	TPSA/3D PSA matching
Raffinose	OC[C@H]1O[C@@](CO)(O[C@H]2O[C@H](CO[C@H]3O[C@H](CO)[C@H](O)[C@H](O)[C@H]3O)[C@@H](O)[C@H](O)[C@H]2O)[C@@H](O)[C@@H]1O	Ro5	Original Clark 1999	TPSA/3D PSA matching
Methotrexate	CN(CC1=NC2=C(N)N=C(N)N=C2N=C1)C1=CC=C(C=C1)C(=O)N[C@@H](CCC(O)=O)C(O)=O	Ro5	Original Clark 1999	TPSA/3D PSA matching
Metoprolol	COCCC1=CC=C(OCC(O)CNC(C)C)C=C1	Ro5	Original Clark 1999	TPSA/3D PSA matching
Oxprenolol	CC(C)NCC(O)COC1=CC=CC=C1OCC=C	Ro5	Original Clark 1999	TPSA/3D PSA matching
Acebutolol	CCCC(=O)NC1=CC=C(OCC(O)CNC(C)C)C(=C1)C(C)=O	Ro5	Original Clark 1999	TPSA/3D PSA matching
Ranitidine	CN\C(NCCSCC1=CC=C(CN(C)C)O1)=C/[N+]([O-])=O	Ro5	Original Clark 1999	TPSA/3D PSA matching
Betaxolol	CC(C)NCC(O)COC1=CC=C(CCOCC2CC2)C=C1	Ro5	Original Clark 1999	TPSA/3D PSA matching
Pravastatin	CC[C@H](C)C(=O)O[C@H]1C[C@H](O)C=C2C=C[C@H](C)[C@H](CC[C@@H](O)C[C@@H](O)CC(O)=O)[C@@H]12	Ro5	Original Clark 1999	TPSA/3D PSA matching
Cefuroxime Axetil	CO\N=C(/C(=O)N[C@H]1[C@H]2SCC(COC(N)=O)=C(N2C1=O)C(=O)OC(C)OC(C)=O)C1=CC=CO1	Ro5	Original Clark 1999	TPSA/3D PSA matching
Lisinopril	NCCCC[C@H](N[C@@H](CCC1=CC=CC=C1)C(O)=O)C(=O)N1CCC[C@H]1C(O)=O	Ro5	Original Clark 1999	TPSA/3D PSA matching
Verapamil	COC1=CC=C(CCN(C)CCCC(C#N)(C(C)C)C2=CC=C(OC)C(OC)=C2)C=C1OC	Ro5	Original Clark 1999	TPSA/3D PSA matching
